# Supplementary material for: Two new species of Hiptage (Malpighiaceae) from Yunnan, Southwest of China
Source: PhytoKeys. 2018 Nov 5;(110):81–9. doi: 10.3897/phytokeys.110.28673 (PMC6232241; doi:10.3897/phytokeys.110.28673)
Supplement: XML Treatment for Hiptage pauciflora [file phytokeys.110.28673-treatment1.xml]

<!DOCTYPE tp:taxon-treatment
  PUBLIC "-//TaxonX//DTD Taxonomic Treatment Publishing DTD v0 20100105//EN" "tax-treatment-NSO.dtd">
<tp:taxon-treatment xmlns:tp="http://www.plazi.org/taxpub"><tp:treatment-meta><kwd-group><label>Taxon classification</label><kwd><named-content xmlns:xlink="http://www.w3.org/1999/xlink" content-type="kingdom">Plantae</named-content></kwd><kwd><named-content xmlns:xlink="http://www.w3.org/1999/xlink" content-type="order">Malpighiales</named-content></kwd><kwd><named-content xmlns:xlink="http://www.w3.org/1999/xlink" content-type="family">Malpighiaceae</named-content></kwd></kwd-group><mixed-citation publication-type="journal"><person-group><name><surname>Yang</surname><given-names>Bin</given-names></name><name><surname>Ding</surname><given-names>Hong-Bo</given-names></name><name><surname>Li</surname><given-names>Jian-Wu</given-names></name><name><surname>Tan</surname><given-names>Yun-Hong</given-names></name></person-group><article-title>Two new species of <italic><tp:taxon-name><tp:taxon-name-part taxon-name-part-type="genus" reg="Hiptage">Hiptage</tp:taxon-name-part></tp:taxon-name></italic> (<tp:taxon-name><tp:taxon-name-part taxon-name-part-type="family">Malpighiaceae</tp:taxon-name-part></tp:taxon-name>) from Yunnan, Southwest of China</article-title><source>PhytoKeys</source><day>5</day><month>11</month><year>2018</year><volume>2018</volume><issue>110</issue><fpage>81</fpage><lpage>89</lpage><pub-id pub-id-type="doi">10.3897/phytokeys.110.28673</pub-id></mixed-citation></tp:treatment-meta><tp:nomenclature><tp:taxon-name>
            <tp:taxon-name-part taxon-name-part-type="genus" reg="Hiptage">Hiptage</tp:taxon-name-part>
            <tp:taxon-name-part taxon-name-part-type="species" reg="pauciflora">pauciflora</tp:taxon-name-part>
            <object-id xmlns:xlink="http://www.w3.org/1999/xlink" content-type="ipni" xlink:type="simple">urn:lsid:ipni.org:names:77191587-1</object-id>
          </tp:taxon-name><tp:taxon-authority>Y.H.Tan &amp; Bin Yang</tp:taxon-authority><tp:taxon-status xmlns:xlink="http://www.w3.org/1999/xlink" xlink:type="simple">sp. nov.</tp:taxon-status><xref ref-type="fig" rid="F1">Figure 1</xref></tp:nomenclature><tp:treatment-sec sec-type="Vernacular name" id="SECID0ENKAC"><title>Vernacular name.</title><p>Shao hua feng zheng guo (少花风筝果) (Chinese)</p></tp:treatment-sec><tp:treatment-sec sec-type="diagnosis" id="SECID0ESKAC"><title>Diagnosis.</title><p><italic><tp:taxon-name><tp:taxon-name-part taxon-name-part-type="genus" reg="Hiptage">Hiptage</tp:taxon-name-part><tp:taxon-name-part taxon-name-part-type="species" reg="pauciflora">pauciflora</tp:taxon-name-part></tp:taxon-name></italic> is similar to <italic><tp:taxon-name><tp:taxon-name-part taxon-name-part-type="genus" reg="Hiptage">H.</tp:taxon-name-part><tp:taxon-name-part taxon-name-part-type="species" reg="benghalensis">benghalensis</tp:taxon-name-part></tp:taxon-name></italic> in elliptic-oblong leaf blades, petal shape and size and also shares similarities with <italic><tp:taxon-name><tp:taxon-name-part taxon-name-part-type="genus" reg="Hiptage">H.</tp:taxon-name-part><tp:taxon-name-part taxon-name-part-type="species" reg="multiflora">multiflora</tp:taxon-name-part></tp:taxon-name></italic> in having leaf marginal gland dots, sub-orbicular calyx glands and not decurrent to pedicel, obovate middle wing of samara, but differs from the former by lacking basal glands at the leaf base, calyx glands ovate or sub-orbicular to cordate, scarcely decurrent to pedicel, middle wing of the samara obovate-elliptic, lanceolate bracteoles 7–11 mm (vs. 1 mm); and differs from the latter by its fewer flowers, longer pedicels, without basal glands at the leaf base and elliptic sepals (vs. ovate).</p></tp:treatment-sec><tp:treatment-sec sec-type="material" id="SECID0EZLAC"><title>Type.</title><p>CHINA. Yunnan Province, Menglian, Chengzi, limestone forest, the voucher from a cultivated plant at Xishuangbanna Tropical Botanical Garden, Chinese Academy of Sciences, 1 March 2017, <italic>Y.H. Tan &amp; B. Yang, <named-content xmlns:xlink="http://www.w3.org/1999/xlink" content-type="dwc:institutional_code" xlink:type="simple">XTBG</named-content>-0013</italic> (holotype, HITBC!).</p></tp:treatment-sec><tp:treatment-sec sec-type="description" id="SECID0EHMAC"><title>Description.</title><p>Woody climbing shrubs. Young branches pubescent, older twigs with rounded lenticels, rough warts dot-like. Leaf blades ovate or ovate-elliptic to elliptic-oblong, 6.0–10.5 × 2.5–12.0 cm, base subcordate to cordate, apex attenuate to acuminate, lateral veins 5–8 pairs, without basal glands; young leaves silver-grey pubescent; mature leaves with upper surface glabrous, lower surface sparsely pubescent, conspicuous along the midvein, with 3–6 pairs marginal gland dots. Petiole 4–7 mm long, pubescent. Racemes axillary or terminal, 5–10 cm, silver-grey pubescent; peduncle 0.5–2 cm. Flowers pink; Bracts triangular to ovate-triangular, 1.5–2 mm, bracteoles lanceolate, 7–11 × 1–3 mm; Pedicels 1.8–2.9 cm long, pubescent, articulate at the middle to a little above the middle; Calyx with 1 gland, prominent, ovate or sub-orbicular to cordate, scarcely decurrent to pedicel; Sepals elliptic to ovate-elliptic, ca. 5–7 × 2.5–3 mm, apex obtuse, base truncate, pubescent outside; Petals 5 per flower, pink, with yellowish blotches, ovate-oblong to suborbicular, 1.2–1.4 × 0.8–1.1 cm, glabrous, base rounded to subcordate, apex rounded, margin fringed, claw 1–1.5 mm; Stamens 10, differing in size, the longest filaments 12–13 mm, circinate at apex, the short ones 5–8 mm, anther ca. 1.5–2 mm long. Ovary ca. 2.5–3 mm in diam., pilose; style1.2–1.4 cm long, glabrous, circinate at apex. Mericarps hairy, middle wing obovate-elliptic, puberulous. apex rounded, base obtuse, margin sometimes repand, 1.7–2.5 × 1–1.3 cm, lateral wings oblong, apex obtuse or rounded, margin sometimes crested, 1.3–1.6 × 0.3–0.5 cm; dorsal wing present or not, 2–4 × 1–2 mm.</p><fig id="F1" position="float" orientation="portrait"><label>Figure 1.</label><caption><p><italic><tp:taxon-name><tp:taxon-name-part taxon-name-part-type="genus" reg="Hiptage">Hiptage</tp:taxon-name-part><tp:taxon-name-part taxon-name-part-type="species" reg="pauciflora">pauciflora</tp:taxon-name-part></tp:taxon-name></italic> Y.H.Tan &amp; Bin Yang, sp. nov. <bold>A, B</bold> Habit <bold>C</bold> Inflorescence (lateral view) <bold>D</bold> Inflorescence (frontal view) <bold>E</bold> Flowering branch <bold>F</bold> Flower bud <bold>G</bold> Flowers (lateral view) <bold>H</bold> Flower (frontal view) <bold>I</bold> Flower (I1 Petals; I2 the longest stamen; I3 the 9 short stamens; I4 Pedicel; I5 Calyx; I6 Style) <bold>J</bold> Samaras (lateral view and showing calyx gland) <bold>K</bold> Samaras (vertical view) <bold>L</bold> Samaras (dorsal view) <bold>M</bold> Leaves (adaxial view). Photographed by Y.H. Tan, H.B. Ding and B. Yang.</p></caption><graphic xmlns:xlink="http://www.w3.org/1999/xlink" xlink:href="phytokeys-110-081-g001.jpg" position="float" orientation="portrait" xlink:type="simple" id="oo_240243.jpg"/></fig></tp:treatment-sec><tp:treatment-sec sec-type="phenology" id="SECID0E3NAC"><title>Phenology.</title><p><italic><tp:taxon-name><tp:taxon-name-part taxon-name-part-type="genus" reg="Hiptage">Hiptage</tp:taxon-name-part><tp:taxon-name-part taxon-name-part-type="species" reg="pauciflora">pauciflora</tp:taxon-name-part></tp:taxon-name></italic> has been observed in flower at Xishuangbanna Tropical Botanic Garden under cultivation from the beginning of March and in fruit from March to April.</p></tp:treatment-sec><tp:treatment-sec sec-type="etymology" id="SECID0ENOAC"><title>Etymology.</title><p>The species epithet refers to its inflorescence with fewer flowers, usually 1–8 flowers.</p></tp:treatment-sec><tp:treatment-sec sec-type="distribution" id="SECID0ESOAC"><title>Distribution and habitat.</title><p>According to the introduction record, <italic><tp:taxon-name><tp:taxon-name-part taxon-name-part-type="genus" reg="Hiptage">H.</tp:taxon-name-part><tp:taxon-name-part taxon-name-part-type="species" reg="pauciflora">pauciflora</tp:taxon-name-part></tp:taxon-name></italic> was originally collected from Menglian, south-western Yunnan. Additional collections in the future may help to clarify its full distribution.</p></tp:treatment-sec><tp:treatment-sec sec-type="conservation status" id="SECID0EDPAC"><title>Conservation status.</title><p>Due to insufficient field surveys so far, very few details about its natural distribution and population status are currently known. The lack of suf<!--PageBreak-->ficient data does not allow a final risk evaluation and the species might be regarded as data deficient (<abbrev xmlns:xlink="http://www.w3.org/1999/xlink" xlink:title="data deficient" id="ABBRID0ELPAC" xlink:type="simple">DD</abbrev>) according to the IUCN Red List Categories (<xref ref-type="bibr" rid="B4">IUCN 2012</xref>).</p></tp:treatment-sec><tp:treatment-sec sec-type="Specimen examined" id="SECID0ETPAC"><title>Specimen examined</title><p>(paratypes). CHINA. Yunnan, Menglian, Chengzi, limestone forest, 7 February 1976, <italic>G. D. Tao 9082</italic> (HITBC!, IBSC!). Menglian, from Mangxin to Chahe, <named-content xmlns:xlink="http://www.w3.org/1999/xlink" content-type="dwc:verbatimCoordinates" xlink:type="simple"><named-content content-type="geo-json" specific-use="{&#34;type&#34;:&#34;Point&#34;,&#34;coordinates&#34;:[99.588200,22.216417]}" id="NCID0E5PAC" xlink:type="simple">22°12.985'N, 99°35.292'E</named-content></named-content>, alt. 987m, limestone forest, 29 March 2010, <italic>E. D. Liu, W. Fang, W. Z. Ma &amp; H. J. Dong 2376</italic> (KUN!). Menglian, Chengzi, the voucher from a cultivated plant at Xishuangbanna Tropical Botanical Garden, Chinese Academy of Sciences, 8 March 2018, <italic>B. Yang &amp; H.B. Ding</italic>, <italic><named-content xmlns:xlink="http://www.w3.org/1999/xlink" content-type="dwc:institutional_code" xlink:type="simple">XTBG</named-content> 0044</italic> (HITBC!).</p></tp:treatment-sec><ref-list><ref id="B4"><mixed-citation xmlns:xlink="http://www.w3.org/1999/xlink" xlink:type="simple"><institution xlink:type="simple">IUCN</institution> (<year>2012</year>) IUCN Red List Categories and Criteria, Version 3.1 (2<sup>nd</sup> edn). Gland and Cambridge, 32 pp.</mixed-citation></ref></ref-list></tp:taxon-treatment>
