# Supplementary material for: Two new species of Hiptage (Malpighiaceae) from Yunnan, Southwest of China
Source: PhytoKeys. 2018 Nov 5;(110):81–9. doi: 10.3897/phytokeys.110.28673 (PMC6232241; doi:10.3897/phytokeys.110.28673)
Supplement: XML Treatment for Hiptage ferruginea [file phytokeys.110.28673-treatment2.xml]

<!DOCTYPE tp:taxon-treatment
  PUBLIC "-//TaxonX//DTD Taxonomic Treatment Publishing DTD v0 20100105//EN" "tax-treatment-NSO.dtd">
<tp:taxon-treatment xmlns:tp="http://www.plazi.org/taxpub"><tp:treatment-meta><kwd-group><label>Taxon classification</label><kwd><named-content xmlns:xlink="http://www.w3.org/1999/xlink" content-type="kingdom">Plantae</named-content></kwd><kwd><named-content xmlns:xlink="http://www.w3.org/1999/xlink" content-type="order">Malpighiales</named-content></kwd><kwd><named-content xmlns:xlink="http://www.w3.org/1999/xlink" content-type="family">Malpighiaceae</named-content></kwd></kwd-group><mixed-citation publication-type="journal"><person-group><name><surname>Yang</surname><given-names>Bin</given-names></name><name><surname>Ding</surname><given-names>Hong-Bo</given-names></name><name><surname>Li</surname><given-names>Jian-Wu</given-names></name><name><surname>Tan</surname><given-names>Yun-Hong</given-names></name></person-group><article-title>Two new species of <italic><tp:taxon-name><tp:taxon-name-part taxon-name-part-type="genus" reg="Hiptage">Hiptage</tp:taxon-name-part></tp:taxon-name></italic> (<tp:taxon-name><tp:taxon-name-part taxon-name-part-type="family">Malpighiaceae</tp:taxon-name-part></tp:taxon-name>) from Yunnan, Southwest of China</article-title><source>PhytoKeys</source><day>5</day><month>11</month><year>2018</year><volume>2018</volume><issue>110</issue><fpage>81</fpage><lpage>89</lpage><pub-id pub-id-type="doi">10.3897/phytokeys.110.28673</pub-id></mixed-citation></tp:treatment-meta><tp:nomenclature><tp:taxon-name>
            <tp:taxon-name-part taxon-name-part-type="genus" reg="Hiptage">Hiptage</tp:taxon-name-part>
            <tp:taxon-name-part taxon-name-part-type="species" reg="ferruginea">ferruginea</tp:taxon-name-part>
            <object-id xmlns:xlink="http://www.w3.org/1999/xlink" content-type="ipni" xlink:type="simple">urn:lsid:ipni.org:names:77191588-1</object-id>
          </tp:taxon-name><tp:taxon-authority>Y.H.Tan &amp; Bin Yang</tp:taxon-authority><tp:taxon-status xmlns:xlink="http://www.w3.org/1999/xlink" xlink:type="simple">sp. nov.</tp:taxon-status><xref ref-type="fig" rid="F2">Figure 2</xref><!--PageBreak--><!--PageBreak--></tp:nomenclature><tp:treatment-sec sec-type="Vernacular name" id="SECID0E5BAE"><title>Vernacular name.</title><p>Xiu mao feng zheng guo (锈毛风筝果) (Chinese)</p></tp:treatment-sec><tp:treatment-sec sec-type="diagnosis" id="SECID0EDCAE"><title>Diagnosis.</title><p><italic><tp:taxon-name><tp:taxon-name-part taxon-name-part-type="genus" reg="Hiptage">Hiptage</tp:taxon-name-part><tp:taxon-name-part taxon-name-part-type="species" reg="ferruginea">ferruginea</tp:taxon-name-part></tp:taxon-name></italic> is similar to <italic><tp:taxon-name><tp:taxon-name-part taxon-name-part-type="genus" reg="Hiptage">H.</tp:taxon-name-part><tp:taxon-name-part taxon-name-part-type="species" reg="calcicola">calcicola</tp:taxon-name-part></tp:taxon-name></italic> in elliptic leaf shape, hairy pedicels and calyx without glands, suborbicular petals; but differs in having marginal gland dots, without laminal gland dots (vs. without marginal gland dots, with laminal gland dots), pink petals (vs. white) larger size, claw 2.5–4 mm (vs. 1–2 mm), middle wings of samara obovate (vs. oblong).</p></tp:treatment-sec><tp:treatment-sec sec-type="material" id="SECID0E6CAE"><title>Type.</title><p>CHINA. Yunnan, Mengla, Menglun, tropical seasonal moist limestone forest, 690 m a.s.l, <italic>B. Yang &amp; X.D. Zeng</italic>, 4 March 2017, <italic>XTBG0022</italic> (holotype, HITBC!).</p></tp:treatment-sec><tp:treatment-sec sec-type="description" id="SECID0EJDAE"><title>Description.</title><p>Scrambling shrubs. Young branches glabrescent, older twigs with rounded lenticels, rough, axillary buds sparsely pubescent. grey blades elliptic or elliptic-oblong, 6.0–7.5 × 2.2–2.8 cm, glabrous, surface without larminal gland dots, base cuneate to obtuse, with 1 pair of dark-coloured marginal glands near base, apex acute to attenuate, midrib prominent beneath, lateral veins 5–6 pairs. Petiole 5–7 mm long, glabrous. Racemes axillary or terminal, multiflorous, rust-coloured hairy, up to 6 cm. Flowers pink to pinkish-white; Bracts triangular to lanceolate, 1.5–2 mm, bracteoles ovate-triangular, ca.1 mm long; Pedicels 0.5–1.3 cm long, rust-coloured hairy, articulate below the middle; Calyx glands absent; Sepals elliptic to ovate-elliptic, ca. 2.5 × 2 mm, apex obtuse, base truncate, pubescent outside; Petals 5 per flower, spreading, suborbicular, 7–8 × 6–7 mm, pubescent outside, densely near base, glabrous inside, base rounded to truncate, apex rounded, margin fimbriate, claw 2.5–4 mm, adaxial pubescent; Stamens 10, differing in size, the longest filaments ca. 8–9 mm, the short ones 5–6 mm, anther ca. 1 mm long. Ovary ca. 2 mm in diam., style ca. 9–10 mm long, glabrous. Mericarps dark puberulous, middle wing obovate, puberulous. apex rounded, margin repand, 1.7–2 × 1–1.2 cm, lateral wings oblong, apex margin crest, 0.9–1.1 × 0.5–0.7 cm.</p><fig id="F2" position="float" orientation="portrait"><label>Figure 2.</label><caption><p><italic><tp:taxon-name><tp:taxon-name-part taxon-name-part-type="genus" reg="Hiptage">Hiptage</tp:taxon-name-part><tp:taxon-name-part taxon-name-part-type="species" reg="ferruginea">ferruginea</tp:taxon-name-part></tp:taxon-name></italic> Y.H. Tan &amp; Bin Yang, sp. nov. <bold>A, B</bold> Habit <bold>C</bold> Flowering branch <bold>D, E</bold> Inflorescence <bold>F</bold> Flower (lateral view) <bold>G</bold> Flower (dorsal view) <bold>H</bold> Flower (frontal view) <bold>I</bold> Petals <bold>J</bold> Flower (picked petals) <bold>K, L</bold> Samaras <bold>M</bold> Leaf (abaxial view) <bold>N</bold> Leaf (adaxial view) <bold>O</bold> Leaf base (showing the marginal glands). Photographed by B. Yang.</p></caption><graphic xmlns:xlink="http://www.w3.org/1999/xlink" xlink:href="phytokeys-110-081-g002.jpg" position="float" orientation="portrait" xlink:type="simple" id="oo_240244.jpg"/></fig></tp:treatment-sec><tp:treatment-sec sec-type="phenology" id="SECID0E5EAE"><title>Phenology.</title><p>Flowering in March and fruiting occurs from March to April.</p></tp:treatment-sec><tp:treatment-sec sec-type="etymology" id="SECID0EDFAE"><title>Etymology.</title><p>The specific epithet is derived from its inflorescence rust-coloured hairy, ferruginous appearance.</p><!--PageBreak--><!--PageBreak--></tp:treatment-sec><tp:treatment-sec sec-type="distribution" id="SECID0EKFAE"><title>Distribution and habitat.</title><p>There is only one population and less than 10 individuals known from the limestone areas in the Menglun Natural Reserve.</p></tp:treatment-sec><tp:treatment-sec sec-type="conservation status" id="SECID0EPFAE"><title>Conservation status.</title><p>Since we have not discovered the wild population of this species in other places, very few details about its natural distribution and population status are currently obtained and the information is too inadequate to assess its risk of extinction. At present, it is proposed that it be considered as a taxon under the Data Deficient (<abbrev xmlns:xlink="http://www.w3.org/1999/xlink" xlink:title="data deficient" id="ABBRID0EVFAE" xlink:type="simple">DD</abbrev>) category on the basis of current IUCN Red List Categories and Criteria (<xref ref-type="bibr" rid="B4">IUCN 2012</xref>).</p><sec sec-type="Key to the species of Hiptage pauciflora, H. ferruginea and their closely related species" id="SECID0E4FAE"><title>Key to the species of <italic><tp:taxon-name><tp:taxon-name-part taxon-name-part-type="genus" reg="Hiptage">Hiptage</tp:taxon-name-part><tp:taxon-name-part taxon-name-part-type="species" reg="pauciflora">pauciflora</tp:taxon-name-part></tp:taxon-name></italic>, <italic><tp:taxon-name><tp:taxon-name-part taxon-name-part-type="genus" reg="Hiptage">H.</tp:taxon-name-part><tp:taxon-name-part taxon-name-part-type="species" reg="ferruginea">ferruginea</tp:taxon-name-part></tp:taxon-name></italic> and their closely related species</title><table-wrap content-type="key" position="anchor" orientation="portrait"><table id="TID0EVOAC" rules="all"><tbody><tr><td rowspan="1" colspan="1">1</td><td rowspan="1" colspan="1">Calyx glands conspicuous</td><td rowspan="1" colspan="1">
                      <bold>2</bold>
                    </td></tr><tr><td rowspan="1" colspan="1">–</td><td rowspan="1" colspan="1">Calyx glands inconspicuous or absent</td><td rowspan="1" colspan="1">
                      <bold>4</bold>
                    </td></tr><tr><td rowspan="1" colspan="1">2</td><td rowspan="1" colspan="1">Calyx glands more or less decurrent on the pedicel, middle wings of samara 3–5 cm long</td><td rowspan="1" colspan="1">
                      <bold><italic><tp:taxon-name>
                            <tp:taxon-name-part taxon-name-part-type="genus" reg="Hiptage">H.</tp:taxon-name-part>
                            <tp:taxon-name-part taxon-name-part-type="species" reg="benghalensis">benghalensis</tp:taxon-name-part>
                          </tp:taxon-name></italic></bold>
                    </td></tr><tr><td rowspan="1" colspan="1">–</td><td rowspan="1" colspan="1">Calyx glands scarcely decurrent to pedicel, middle wings of samara less than 3 cm long</td><td rowspan="1" colspan="1">
                      <bold>3</bold>
                    </td></tr><tr><td rowspan="1" colspan="1">3</td><td rowspan="1" colspan="1">Leaf blade ovate or ovate-elliptic to elliptic-oblong, less than 10 cm long, bracteoles lanceolate, 7–11 mm, leaf basal gland dots absent, inflorescence with fewer flowers, usually 1–8 flowers, pedicels 1.8–2.9 cm</td><td rowspan="1" colspan="1">
                      <bold><italic><tp:taxon-name>
                            <tp:taxon-name-part taxon-name-part-type="genus" reg="Hiptage">H.</tp:taxon-name-part>
                            <tp:taxon-name-part taxon-name-part-type="species" reg="pauciflora">pauciflora</tp:taxon-name-part>
                          </tp:taxon-name></italic></bold>
                    </td></tr><tr><td rowspan="1" colspan="1">–</td><td rowspan="1" colspan="1">Leaf blade oblong, 12–13 cm long, bracteoles small, ca. 1mm, leaf basal gland dots 1 pair, inflorescence with many flowers, pedicels ca.1 cm</td><td rowspan="1" colspan="1">
                      <bold><italic><tp:taxon-name>
                            <tp:taxon-name-part taxon-name-part-type="genus" reg="Hiptage">H.</tp:taxon-name-part>
                            <tp:taxon-name-part taxon-name-part-type="species" reg="multiflora">multiflora</tp:taxon-name-part>
                          </tp:taxon-name></italic></bold>
                    </td></tr><tr><td rowspan="1" colspan="1">4</td><td rowspan="1" colspan="1">Leaf marginal gland dots absence and with 1–2 pairs larminal gland dots</td><td rowspan="1" colspan="1">
                      <bold><italic><tp:taxon-name>
                            <tp:taxon-name-part taxon-name-part-type="genus" reg="Hiptage">H.</tp:taxon-name-part>
                            <tp:taxon-name-part taxon-name-part-type="species" reg="calcicola">calcicola</tp:taxon-name-part>
                          </tp:taxon-name></italic></bold>
                    </td></tr><tr><td rowspan="1" colspan="1">–</td><td rowspan="1" colspan="1">Leaf marginal gland dots conspicuous, usually 1 pair and larminal gland dots absent</td><td rowspan="1" colspan="1">
                      <bold><italic><tp:taxon-name>
                            <tp:taxon-name-part taxon-name-part-type="genus" reg="Hiptage">H.</tp:taxon-name-part>
                            <tp:taxon-name-part taxon-name-part-type="species" reg="ferruginea">ferruginea</tp:taxon-name-part>
                          </tp:taxon-name></italic></bold>
                    </td></tr></tbody></table></table-wrap></sec></tp:treatment-sec><ref-list><ref id="B4"><mixed-citation xmlns:xlink="http://www.w3.org/1999/xlink" xlink:type="simple"><institution xlink:type="simple">IUCN</institution> (<year>2012</year>) IUCN Red List Categories and Criteria, Version 3.1 (2<sup>nd</sup> edn). Gland and Cambridge, 32 pp.</mixed-citation></ref></ref-list></tp:taxon-treatment>
